# Supplementary material for: Synthesis, Absolute Configuration, Biological Profile and Antiproliferative Activity of New 3,5-Disubstituted Hydantoins
Source: Pharmaceuticals (Basel). 2024 Sep 24;17(10):1259. doi: 10.3390/ph17101259 (PMC11510626; doi:10.3390/ph17101259)
Supplement: Supplementary file 1 [file pharmaceuticals-17-01259-s001.zip]

Archive with 1 entries (1 files):
- pharmaceuticals-3185561-supplementary.pdf
